# Supplementary material for: Synthesis and Physico-Chemical Properties of Homoleptic Copper(I) Complexes with Asymmetric Ligands as a DSSC Dye
Source: Molecules. 2021 Nov 12;26(22):6835. doi: 10.3390/molecules26226835 (PMC8623343; doi:10.3390/molecules26226835)
Supplement: Supplementary file 1 [file molecules-26-06835-s001.zip]

Archive with 1 entries (1 files):
- molecules-1444777-supplementary.pdf
